# Supplementary material for: Candidate Gene Analysis of Tooth Agenesis Identifies Novel Mutations in Six Genes and Suggests Significant Role for WNT and EDA Signaling and Allele Combinations
Source: PLoS One. 2013 Aug 22;8(8):e73705. doi: 10.1371/journal.pone.0073705 (PMC3750013; doi:10.1371/journal.pone.0073705)
Supplement: Table S1 — (XLSX) [file pone.0073705.s001.xlsx]

## Sheet: Sheet1
Table S1. Primer sequences and PCR and sequencing reaction conditions
gene	exon	primers		primers			PCR	PCR				seq
		f	r	forward	reverse	bp	ann T	hot start	T/an- nealing	cycles	DMSO %	T/an- nealing	betaine 1 M	pri- mer
MSX1	1	c2527	c2528	CCCGGAGCCCATGCCCGGCGGCTG	CTCCCTCTGCGCCTGGGTTCTGGCT	560	hot 64 32x	yes	64	32	5	60	yes	R
	2	61400	c1425	ACTTGGCGGCACTCAATATC	AGAGGCACCGTAGAGCGAG	607	hot 58 32x	yes	58	32	2	59		R
	2	MSX1e2_N_F	c1425			466?	hot 60 32x
	2a	61400	c1392				59
	2b	c1424	c1425				60
PAX9	1	E1220	e0776	ACCAGCCTGATTTTGCTGTC	AGAATGTGAGCGCCTAGTGG	585	61-62 32x		61	32		60	yes	R
	2a	c1529	c1530			411	64 32x			32
	2 (5')	f1548	f1549	CCACTTTACTTGGCCGTAGG	GCTGGTGCTGCTTGTATGAG	680	hot 56 32x	yes	56	32		56		F
	2a	F2108	F2109			402	56 34x	yes		32
	2 (3')	c1531	E0777	ATCCGACCGTGTGACATCAGCC		592	hot 64 32x	yes	64	32	5	60	yes	R
	intron2a	Pax9e2-e3 1_F	Pax9e2-e3 1_R			651bp	57 30x			32		57
	intron2b	Pax9e2-e3 2_F	Pax9e2-e3 2_F			664bp	hot step 57-53 32x			32		53	1M Betaine
	3	c1535	c1536	GGGAGTAAAACTTCACCAGGC	CCACCTGGCCTGACCCTC	365	61-62 32x		61	32		60		F
	4	c1533	c1534	GGAGAGTAGAGTCAGAGCATTGCTG	GAGACCTGGGAATTGGGGGA	450	61-62 32x		61	32		60		R
AXIN2	1 (5')	AXIN2e1Fa	AXIN2e1Ra	TGGGTTTTTGGAAGGTTGTG	GAACAGGTAAGCACCGTCTTG	727	HOT 59C x32	yes	59	32		59		F
	1 (3')	AXIN2e1Fb	AXIN2e1Rb	CATCTCCGGATTCCCCTCT	TCCACCCATCCACCATACTT	684	hot 61-62x32	yes	61	32		60	yes	R
	2	AXIN2e2F	AXIN2e2R	GCTGCCTCTGGAATACTCTCTG	TAAGTGCTCAGGTGGCATCC	465	HOT 59C x32	yes	59	32		59		F
	3	AXIN2e3F	AXIN2e3R	AGCACCGATGGTATCTGGAG	CCACCACCCATTTCTTTTCTT	327	HOT 59C x32	yes	59	32		59		F
	4	AXIN2e4F	AXIN2e4R	GATGGTTGACAACAGTCTTTGAAG	CTAACGCACCCCATGCAC	549	HOT 62-63 x32 (tehty myös 30x)	yes	62	32		60	yes	R
	5	AXIN2e5F	AXIN2e5R	CTTCTGCTTCCTGGGTCACT	CTGCCGCCCTCTTAGAAACT	673	HOT 59C x32	yes	59	32		59		F
	6	AXIN2e6F	AXIN2e6R	AGGAGTCCCGGAGATTTAACC	AACAGCCATTCCCACAATACC	330	HOT 59C x32	yes	59	32		59		F
	7	AXIN2e7F	AXIN2e7R	TTCCAGTTCTTCTAACCCAGTTTC	TTGAGACCCAGGCAGAAAGAG	398	HOT 59C x32	yes	59	32		59		F
	8	AXIN2e8F	AXIN2e8R	AATTGCTCTGGGGACAACAG	GGACATGGATGGCAACATCT	320	HOT 59C x32	yes	59	32		59		F
	9	AXIN2e9F	AXIN2e9R	GCACGTGTGTGTTTGCTTTAG	TCTGGCTCTTGGTTCTGAGC	300	HOT 59C x32	yes	59	32		59		F
	10	AXIN2e10F	AXIN2e10R	TCAACAATGTGGAAAATGCAG	AGAAACCATGAACGCACTCC	684	HOT 59C x32	yes	59	32		59		F
EDA	1	EDAe1aF	EDAe1aR	ACAGTAGCCGCCTGTCAGAG	TAAATTGGCTCGAGGTTGCT	587	60x4,58x31		60, 58	4 + 31		58		R
	5	EDAe5uuF	EDAe5uuR	ATGGGCTCAGGCTTTAGACA	GATGGAGTCTCGCACTGTCA	576	hot 57x35	yes	57	35		57		F
	6	EDAe6F	EDAe6R	GGCTGTGAGACTCCCTCAAA	AAAAGAAGGGCAGGGAGAAG	376	hot 60x32	yes	60	32		60		R
	7	EDAe7F	EDAe7R	AGGCAGATCACCCGAAGTC	GATCACCCACTCCTGCTCTC	513	57x35		57	35		57		R
	8	EDAe8F	EDAe8R	CAGGTGAGGGGAAAAGGAAG	GCTGTGAGTGAAAACCGTCA	237	57x35		57	35		57		R
	9	EDAe9F	EDAe9R	CAGGGGAGAGGGATCAGAAT	TCGTATGCCAACGGTACCTC	296	57x35		57	35		57		F
	10	EDAe10F	EDAe10R	CCTGGCAGCTGCTTTACAA	GCAGGAAGTTAGCCATTGGA	427	57x35		57	35		57		R
	11	EDAe11F	EDAe11R	ATGCCTGTCACCTGTCCTTT	CCTGGAGTCACTGGGGAATA	579	57x35		57	35		57		R
EDAR	1	EDARe1F	EDARe1R	ATCCATGATTTTTACGCATTCC	AAAATGCACCCAGCCTCTCT	542	57x32		57	32		57		F
	2	EDARe2F	EDARe2R	AACCCTCTGAGCACGAGAAA	ACAGCTGAAGAGGCCAAGAA	447	57x32		57	32		57		R
	3	EDARe3F	EDARe3R	GTGATCAACCAGGAGCCACT	TCTTGCCATCAATCTCAACG	467	lyhennä ann.- a ext-.aikoja		64	35	2	60	yes	R
	4	EDARe4F	EDARe4R	CAGAGCATGAGCTGGTTCCT	GCAGTATCCATGACCCCTGT	457	hot 61x3,58x30	yes	61, 58	3 + 30		58		F
	5	EDARe5F	EDARe5R	CAGCCACCAGAGAGAGGAAC	CCTTCATAGACCTGCCTGGA	518	59x32		59	32		59		F+R
	6	EDARe6F	EDARe6R	CAGCGTCTTTGAAGGTGGA	CCTCCTCAATCCCTTCTTCC	590	57x32		57	32		57		R
	7, 8, 9	EDARe7,8&9F	EDARe7,8&9R	AGTCCTGGAGGGAAGACCA	TGCTCAGGATCCACAGGAC	735	hot 62x4,60x32	yes	62, 60	4 + 32		60		F+R
	10	EDARe10F	EDARe10R	GAAGCCACCGGTGTATGTCT	CGTCTTGCAGGAGAGCTGAT	450	57x32		57	32		57		F
	11	EDARe11F	EDARe11R	CGTCTCTGGTGTTGGGCGTA	GCCATTCTGACCAAAGTGCG	308	hot step 60x3,58x30	yes	60, 58	32		58		F
	12	EDARe12F	EDARe12R	GGTGGCTTTCTGCATGTTTT	ACAGGCGAGCATCTGAAAGT	676	hot step 60x3,58x30	yes	60, 58	32		58		R
EDARADD	1	EDARADDe1F	EDARADDe1R	CTATCCGAAGGCAGACCAAG	TGAGAACACGTTGGAATTGG	537	57 x 30		57	30		57		F
	2	EDARADDe1bF	EDARADDe1bR	GCGCCTCTGGAGGGAGGTAC	ATCCCGAGTCCAGAACAAAAGC	596	63x35		63	35	3	60	yes	R
	3	EDARADDe2F	EDARADDe2R	GCAAACCCGCTCTATTTGTT	AGCCTGGAGAAACCCAAAGT	285	57 x 30		57	30		57		R
	4	EDARADDe3F	EDARADDe3R	CTGCCCAGAACACATGCTTA	AGGTCGACTAGTGCTTTGTTCA	513	57 x 30		57	30		57		R
	5	EDARADDe4F	EDARADDe4R	GGCAGCATGTGACACTGAAC	TGCTACCTTACTGGGATGCTT	323	57 x 30		57	30		57		R
	6	EDARADDe5F	EDARADDe5R	CAAGATCCAGTCCCTCCACC	GTGCACCGCAGGTAGAAAGT	618	57 x 30		57	30		57		R
	7	EDARADDe6F	EDARADDe6R	GCTTTTGACAATTCAGCAGGA	GTCCACTGTTCCACGTCCTT	594	57 x 30		57	30		57		F
WNT10A	1	WNT10Ae1F	WNT10Ae1R	CTGGCTCTCCAGTCCCACT	CTCTAGGAGGGCGGAGCAT	210	hot 62x3,60x35 denat +95	yes	62, 60	3 + 35	4	60	yes	F
	2	WNT10Ae2F	WNT10Ae2R	CGTTGGGACAGAGTGTGTGT	CTGAGGTGGAGATGCTGGAT	400	hot 61x36	yes	61	36		60	yes	F
	3	WNT10Ae3F	WNT10Ae3R	AGAAAGGTGGGCTGGAGAAT	GGCCCTAGGCAAAGAGATTT	499	58x30		58	30		58		F
	4	WNT10Ae4F	WNT10Ae4R	GGAGTGGGTTTCAGAAGCAG	CCAAGACCGTAAGCCTCAGA	661	hot 60x32 denat +95/hot 62x3,60x35, denat +95	yes	62, 60	3 + 35	3	60	yes	R
	intron 1				CTGCCCAGTGCAACTCACTC							60	no	R
